# Supplementary material for: Determination of clusters and factors associated with dengue dispersion during the first epidemic related to Dengue virus serotype 4 in Vitória, Brazil
Source: PLoS One. 2017 Apr 7;12(4):e0175432. doi: 10.1371/journal.pone.0175432 (PMC5384768; doi:10.1371/journal.pone.0175432)
Supplement: S1 File — (XLSX) [file pone.0175432.s001.xlsx]

## Sheet: Case.file
District	N_Cases	Month
ANDORINHAS	0	2012-09-01
ANTONIOHONORIO	0	2012-09-01
ARIOVALDOFAVALESSA	0	2012-09-01
BAIRRODAPENHA	0	2012-09-01
BAIRRODELOURDES	0	2012-09-01
BAIRRODOCABRAL	0	2012-09-01
BAIRRODOMOSCOSO	0	2012-09-01
BAIRRODOQUADRO	0	2012-09-01
BAIRRODOROMAO	1	2012-09-01
BAIRROREPUBLICA	0	2012-09-01
BARROVERMELHO	0	2012-09-01
BELAVISTA	5	2012-09-01
BENTOFERREIRA	0	2012-09-01
BOAVISTA	0	2012-09-01
BONFIM	0	2012-09-01
CARATOIRA	5	2012-09-01
CENTRO	7	2012-09-01
CONDUSA	0	2012-09-01
CONQUISTA	0	2012-09-01
CONSOLACAO	1	2012-09-01
CRUZAMENTO	1	2012-09-01
ENSEADADOSUA	0	2012-09-01
ESTRELINHA	2	2012-09-01
FONTEGRANDE	0	2012-09-01
FORTESAOJOAO	0	2012-09-01
FRADINHOS	1	2012-09-01
GOIABEIRAS	0	2012-09-01
GRANDEVITORIA	2	2012-09-01
GURIGICA	1	2012-09-01
HORTO	0	2012-09-01
ILHADASCAIEIRAS	0	2012-09-01
ILHADEMONTEBELO	0	2012-09-01
ILHADESANTAMARIA	1	2012-09-01
ILHADOBOI	0	2012-09-01
ILHADOFRADE	0	2012-09-01
ILHADOPRINCIPE	0	2012-09-01
INHANGUETA	5	2012-09-01
ITARARE	0	2012-09-01
JABOUR	0	2012-09-01
JARDIMCAMBURI	20	2012-09-01
JARDIMDAPENHA	7	2012-09-01
JESUSDENAZARETH	1	2012-09-01
JOANADARC	0	2012-09-01
JUCUTUQUARA	0	2012-09-01
MARIAORTIZ	2	2012-09-01
MARIOCYPRESTE	0	2012-09-01
MARUIPE	3	2012-09-01
MATADAPRAIA	4	2012-09-01
MORADADECAMBURI	0	2012-09-01
NAZARETH	0	2012-09-01
NOVAPALESTINA	1	2012-09-01
PARQUEMOSCOSO	0	2012-09-01
PIEDADE	0	2012-09-01
PONTALDECAMBURI	0	2012-09-01
PRAIADOCANTO	2	2012-09-01
PRAIADOSUA	0	2012-09-01
REDENCAO	3	2012-09-01
RESISTENCIA	2	2012-09-01
SANTACECILIA	0	2012-09-01
SANTACLARA	0	2012-09-01
SANTAHELENA	0	2012-09-01
SANTALUCIA	0	2012-09-01
SANTALUIZA	0	2012-09-01
SANTAMARTHA	1	2012-09-01
SANTATEREZA	5	2012-09-01
SANTOANDRE	3	2012-09-01
SANTOANTONIO	8	2012-09-01
SANTOSDUMONT	1	2012-09-01
SANTOSREIS	0	2012-09-01
SAOBENEDITO	0	2012-09-01
SAOCRISTOVAO	0	2012-09-01
SAOJOSE	3	2012-09-01
SAOPEDRO	3	2012-09-01
SEGURANCADOLAR	0	2012-09-01
SOLONBORGES	0	2012-09-01
TABUAZEIRO	3	2012-09-01
UNIVERSITARIO	0	2012-09-01
VILARUBIM	1	2012-09-01
ANDORINHAS	0	2012-10-01
ANTONIOHONORIO	0	2012-10-01
ARIOVALDOFAVALESSA	0	2012-10-01
BAIRRODAPENHA	1	2012-10-01
BAIRRODELOURDES	0	2012-10-01
BAIRRODOCABRAL	0	2012-10-01
BAIRRODOMOSCOSO	0	2012-10-01
BAIRRODOQUADRO	2	2012-10-01
BAIRRODOROMAO	0	2012-10-01
BAIRROREPUBLICA	1	2012-10-01
BARROVERMELHO	0	2012-10-01
BELAVISTA	8	2012-10-01
BENTOFERREIRA	0	2012-10-01
BOAVISTA	0	2012-10-01
BONFIM	0	2012-10-01
CARATOIRA	0	2012-10-01
CENTRO	2	2012-10-01
CONDUSA	0	2012-10-01
CONQUISTA	3	2012-10-01
CONSOLACAO	0	2012-10-01
CRUZAMENTO	0	2012-10-01
ENSEADADOSUA	0	2012-10-01
ESTRELINHA	1	2012-10-01
FONTEGRANDE	0	2012-10-01
FORTESAOJOAO	0	2012-10-01
FRADINHOS	0	2012-10-01
GOIABEIRAS	0	2012-10-01
GRANDEVITORIA	3	2012-10-01
GURIGICA	1	2012-10-01
HORTO	0	2012-10-01
ILHADASCAIEIRAS	1	2012-10-01
ILHADEMONTEBELO	0	2012-10-01
ILHADESANTAMARIA	0	2012-10-01
ILHADOBOI	0	2012-10-01
ILHADOFRADE	0	2012-10-01
ILHADOPRINCIPE	0	2012-10-01
INHANGUETA	4	2012-10-01
ITARARE	1	2012-10-01
JABOUR	0	2012-10-01
JARDIMCAMBURI	20	2012-10-01
JARDIMDAPENHA	18	2012-10-01
JESUSDENAZARETH	1	2012-10-01
JOANADARC	0	2012-10-01
JUCUTUQUARA	0	2012-10-01
MARIAORTIZ	0	2012-10-01
MARIOCYPRESTE	1	2012-10-01
MARUIPE	0	2012-10-01
MATADAPRAIA	1	2012-10-01
MORADADECAMBURI	0	2012-10-01
NAZARETH	0	2012-10-01
NOVAPALESTINA	8	2012-10-01
PARQUEMOSCOSO	0	2012-10-01
PIEDADE	0	2012-10-01
PONTALDECAMBURI	2	2012-10-01
PRAIADOCANTO	0	2012-10-01
PRAIADOSUA	0	2012-10-01
REDENCAO	6	2012-10-01
RESISTENCIA	4	2012-10-01
SANTACECILIA	0	2012-10-01
SANTACLARA	0	2012-10-01
SANTAHELENA	0	2012-10-01
SANTALUCIA	1	2012-10-01
SANTALUIZA	0	2012-10-01
SANTAMARTHA	0	2012-10-01
SANTATEREZA	1	2012-10-01
SANTOANDRE	13	2012-10-01
SANTOANTONIO	2	2012-10-01
SANTOSDUMONT	0	2012-10-01
SANTOSREIS	3	2012-10-01
SAOBENEDITO	0	2012-10-01
SAOCRISTOVAO	1	2012-10-01
SAOJOSE	14	2012-10-01
SAOPEDRO	12	2012-10-01
SEGURANCADOLAR	0	2012-10-01
SOLONBORGES	0	2012-10-01
TABUAZEIRO	2	2012-10-01
UNIVERSITARIO	0	2012-10-01
VILARUBIM	0	2012-10-01
ANDORINHAS	0	2012-11-01
ANTONIOHONORIO	0	2012-11-01
ARIOVALDOFAVALESSA	0	2012-11-01
BAIRRODAPENHA	1	2012-11-01
BAIRRODELOURDES	0	2012-11-01
BAIRRODOCABRAL	0	2012-11-01
BAIRRODOMOSCOSO	0	2012-11-01
BAIRRODOQUADRO	0	2012-11-01
BAIRRODOROMAO	1	2012-11-01
BAIRROREPUBLICA	2	2012-11-01
BARROVERMELHO	0	2012-11-01
BELAVISTA	7	2012-11-01
BENTOFERREIRA	1	2012-11-01
BOAVISTA	0	2012-11-01
BONFIM	1	2012-11-01
CARATOIRA	2	2012-11-01
CENTRO	6	2012-11-01
CONDUSA	9	2012-11-01
CONQUISTA	6	2012-11-01
CONSOLACAO	2	2012-11-01
CRUZAMENTO	0	2012-11-01
ENSEADADOSUA	0	2012-11-01
ESTRELINHA	3	2012-11-01
FONTEGRANDE	0	2012-11-01
FORTESAOJOAO	0	2012-11-01
FRADINHOS	0	2012-11-01
GOIABEIRAS	0	2012-11-01
GRANDEVITORIA	8	2012-11-01
GURIGICA	2	2012-11-01
HORTO	0	2012-11-01
ILHADASCAIEIRAS	2	2012-11-01
ILHADEMONTEBELO	0	2012-11-01
ILHADESANTAMARIA	1	2012-11-01
ILHADOBOI	0	2012-11-01
ILHADOFRADE	0	2012-11-01
ILHADOPRINCIPE	3	2012-11-01
INHANGUETA	5	2012-11-01
ITARARE	2	2012-11-01
JABOUR	1	2012-11-01
JARDIMCAMBURI	25	2012-11-01
JARDIMDAPENHA	18	2012-11-01
JESUSDENAZARETH	3	2012-11-01
JOANADARC	1	2012-11-01
JUCUTUQUARA	0	2012-11-01
MARIAORTIZ	2	2012-11-01
MARIOCYPRESTE	0	2012-11-01
MARUIPE	2	2012-11-01
MATADAPRAIA	3	2012-11-01
MORADADECAMBURI	0	2012-11-01
NAZARETH	0	2012-11-01
NOVAPALESTINA	13	2012-11-01
PARQUEMOSCOSO	1	2012-11-01
PIEDADE	0	2012-11-01
PONTALDECAMBURI	0	2012-11-01
PRAIADOCANTO	6	2012-11-01
PRAIADOSUA	2	2012-11-01
REDENCAO	26	2012-11-01
RESISTENCIA	7	2012-11-01
SANTACECILIA	0	2012-11-01
SANTACLARA	0	2012-11-01
SANTAHELENA	0	2012-11-01
SANTALUCIA	0	2012-11-01
SANTALUIZA	1	2012-11-01
SANTAMARTHA	1	2012-11-01
SANTATEREZA	1	2012-11-01
SANTOANDRE	28	2012-11-01
SANTOANTONIO	14	2012-11-01
SANTOSDUMONT	0	2012-11-01
SANTOSREIS	6	2012-11-01
SAOBENEDITO	1	2012-11-01
SAOCRISTOVAO	0	2012-11-01
SAOJOSE	20	2012-11-01
SAOPEDRO	15	2012-11-01
SEGURANCADOLAR	0	2012-11-01
SOLONBORGES	0	2012-11-01
TABUAZEIRO	3	2012-11-01
UNIVERSITARIO	0	2012-11-01
VILARUBIM	0	2012-11-01
ANDORINHAS	9	2012-12-01
ANTONIOHONORIO	0	2012-12-01
ARIOVALDOFAVALESSA	1	2012-12-01
BAIRRODAPENHA	9	2012-12-01
BAIRRODELOURDES	0	2012-12-01
BAIRRODOCABRAL	6	2012-12-01
BAIRRODOMOSCOSO	0	2012-12-01
BAIRRODOQUADRO	8	2012-12-01
BAIRRODOROMAO	2	2012-12-01
BAIRROREPUBLICA	2	2012-12-01
BARROVERMELHO	1	2012-12-01
BELAVISTA	99	2012-12-01
BENTOFERREIRA	1	2012-12-01
BOAVISTA	0	2012-12-01
BONFIM	21	2012-12-01
CARATOIRA	8	2012-12-01
CENTRO	12	2012-12-01
CONDUSA	12	2012-12-01
CONQUISTA	27	2012-12-01
CONSOLACAO	7	2012-12-01
CRUZAMENTO	3	2012-12-01
ENSEADADOSUA	1	2012-12-01
ESTRELINHA	20	2012-12-01
FONTEGRANDE	0	2012-12-01
FORTESAOJOAO	1	2012-12-01
FRADINHOS	1	2012-12-01
GOIABEIRAS	2	2012-12-01
GRANDEVITORIA	54	2012-12-01
GURIGICA	10	2012-12-01
HORTO	0	2012-12-01
ILHADASCAIEIRAS	16	2012-12-01
ILHADEMONTEBELO	2	2012-12-01
ILHADESANTAMARIA	6	2012-12-01
ILHADOBOI	0	2012-12-01
ILHADOFRADE	0	2012-12-01
ILHADOPRINCIPE	1	2012-12-01
INHANGUETA	40	2012-12-01
ITARARE	11	2012-12-01
JABOUR	1	2012-12-01
JARDIMCAMBURI	50	2012-12-01
JARDIMDAPENHA	22	2012-12-01
JESUSDENAZARETH	26	2012-12-01
JOANADARC	6	2012-12-01
JUCUTUQUARA	1	2012-12-01
MARIAORTIZ	4	2012-12-01
MARIOCYPRESTE	1	2012-12-01
MARUIPE	1	2012-12-01
MATADAPRAIA	1	2012-12-01
MORADADECAMBURI	1	2012-12-01
NAZARETH	1	2012-12-01
NOVAPALESTINA	67	2012-12-01
PARQUEMOSCOSO	0	2012-12-01
PIEDADE	1	2012-12-01
PONTALDECAMBURI	1	2012-12-01
PRAIADOCANTO	7	2012-12-01
PRAIADOSUA	2	2012-12-01
REDENCAO	53	2012-12-01
RESISTENCIA	27	2012-12-01
SANTACECILIA	0	2012-12-01
SANTACLARA	1	2012-12-01
SANTAHELENA	1	2012-12-01
SANTALUCIA	1	2012-12-01
SANTALUIZA	1	2012-12-01
SANTAMARTHA	15	2012-12-01
SANTATEREZA	23	2012-12-01
SANTOANDRE	54	2012-12-01
SANTOANTONIO	37	2012-12-01
SANTOSDUMONT	0	2012-12-01
SANTOSREIS	22	2012-12-01
SAOBENEDITO	0	2012-12-01
SAOCRISTOVAO	2	2012-12-01
SAOJOSE	62	2012-12-01
SAOPEDRO	69	2012-12-01
SEGURANCADOLAR	0	2012-12-01
SOLONBORGES	0	2012-12-01
TABUAZEIRO	13	2012-12-01
UNIVERSITARIO	4	2012-12-01
VILARUBIM	1	2012-12-01
ANDORINHAS	139	2013-01-01
ANTONIOHONORIO	5	2013-01-01
ARIOVALDOFAVALESSA	10	2013-01-01
BAIRRODAPENHA	152	2013-01-01
BAIRRODELOURDES	3	2013-01-01
BAIRRODOCABRAL	36	2013-01-01
BAIRRODOMOSCOSO	12	2013-01-01
BAIRRODOQUADRO	88	2013-01-01
BAIRRODOROMAO	28	2013-01-01
BAIRROREPUBLICA	11	2013-01-01
BARROVERMELHO	4	2013-01-01
BELAVISTA	146	2013-01-01
BENTOFERREIRA	11	2013-01-01
BOAVISTA	2	2013-01-01
BONFIM	108	2013-01-01
CARATOIRA	56	2013-01-01
CENTRO	55	2013-01-01
CONDUSA	8	2013-01-01
CONQUISTA	42	2013-01-01
CONSOLACAO	47	2013-01-01
CRUZAMENTO	11	2013-01-01
ENSEADADOSUA	6	2013-01-01
ESTRELINHA	50	2013-01-01
FONTEGRANDE	6	2013-01-01
FORTESAOJOAO	18	2013-01-01
FRADINHOS	1	2013-01-01
GOIABEIRAS	2	2013-01-01
GRANDEVITORIA	203	2013-01-01
GURIGICA	34	2013-01-01
HORTO	2	2013-01-01
ILHADASCAIEIRAS	14	2013-01-01
ILHADEMONTEBELO	11	2013-01-01
ILHADESANTAMARIA	18	2013-01-01
ILHADOBOI	3	2013-01-01
ILHADOFRADE	0	2013-01-01
ILHADOPRINCIPE	40	2013-01-01
INHANGUETA	74	2013-01-01
ITARARE	81	2013-01-01
JABOUR	23	2013-01-01
JARDIMCAMBURI	114	2013-01-01
JARDIMDAPENHA	57	2013-01-01
JESUSDENAZARETH	85	2013-01-01
JOANADARC	18	2013-01-01
JUCUTUQUARA	12	2013-01-01
MARIAORTIZ	41	2013-01-01
MARIOCYPRESTE	8	2013-01-01
MARUIPE	16	2013-01-01
MATADAPRAIA	10	2013-01-01
MORADADECAMBURI	2	2013-01-01
NAZARETH	0	2013-01-01
NOVAPALESTINA	82	2013-01-01
PARQUEMOSCOSO	17	2013-01-01
PIEDADE	2	2013-01-01
PONTALDECAMBURI	1	2013-01-01
PRAIADOCANTO	8	2013-01-01
PRAIADOSUA	25	2013-01-01
REDENCAO	53	2013-01-01
RESISTENCIA	56	2013-01-01
SANTACECILIA	6	2013-01-01
SANTACLARA	2	2013-01-01
SANTAHELENA	0	2013-01-01
SANTALUCIA	3	2013-01-01
SANTALUIZA	6	2013-01-01
SANTAMARTHA	95	2013-01-01
SANTATEREZA	92	2013-01-01
SANTOANDRE	20	2013-01-01
SANTOANTONIO	116	2013-01-01
SANTOSDUMONT	10	2013-01-01
SANTOSREIS	5	2013-01-01
SAOBENEDITO	59	2013-01-01
SAOCRISTOVAO	34	2013-01-01
SAOJOSE	23	2013-01-01
SAOPEDRO	53	2013-01-01
SEGURANCADOLAR	0	2013-01-01
SOLONBORGES	1	2013-01-01
TABUAZEIRO	66	2013-01-01
UNIVERSITARIO	12	2013-01-01
VILARUBIM	21	2013-01-01
ANDORINHAS	94	2013-02-01
ANTONIOHONORIO	2	2013-02-01
ARIOVALDOFAVALESSA	22	2013-02-01
BAIRRODAPENHA	215	2013-02-01
BAIRRODELOURDES	8	2013-02-01
BAIRRODOCABRAL	16	2013-02-01
BAIRRODOMOSCOSO	6	2013-02-01
BAIRRODOQUADRO	22	2013-02-01
BAIRRODOROMAO	94	2013-02-01
BAIRROREPUBLICA	19	2013-02-01
BARROVERMELHO	9	2013-02-01
BELAVISTA	36	2013-02-01
BENTOFERREIRA	37	2013-02-01
BOAVISTA	6	2013-02-01
BONFIM	189	2013-02-01
CARATOIRA	57	2013-02-01
CENTRO	92	2013-02-01
CONDUSA	15	2013-02-01
CONQUISTA	32	2013-02-01
CONSOLACAO	107	2013-02-01
CRUZAMENTO	39	2013-02-01
ENSEADADOSUA	13	2013-02-01
ESTRELINHA	59	2013-02-01
FONTEGRANDE	18	2013-02-01
FORTESAOJOAO	68	2013-02-01
FRADINHOS	10	2013-02-01
GOIABEIRAS	24	2013-02-01
GRANDEVITORIA	92	2013-02-01
GURIGICA	113	2013-02-01
HORTO	15	2013-02-01
ILHADASCAIEIRAS	18	2013-02-01
ILHADEMONTEBELO	11	2013-02-01
ILHADESANTAMARIA	47	2013-02-01
ILHADOBOI	3	2013-02-01
ILHADOFRADE	0	2013-02-01
ILHADOPRINCIPE	30	2013-02-01
INHANGUETA	43	2013-02-01
ITARARE	160	2013-02-01
JABOUR	28	2013-02-01
JARDIMCAMBURI	186	2013-02-01
JARDIMDAPENHA	99	2013-02-01
JESUSDENAZARETH	45	2013-02-01
JOANADARC	25	2013-02-01
JUCUTUQUARA	26	2013-02-01
MARIAORTIZ	71	2013-02-01
MARIOCYPRESTE	11	2013-02-01
MARUIPE	37	2013-02-01
MATADAPRAIA	17	2013-02-01
MORADADECAMBURI	2	2013-02-01
NAZARETH	5	2013-02-01
NOVAPALESTINA	54	2013-02-01
PARQUEMOSCOSO	20	2013-02-01
PIEDADE	7	2013-02-01
PONTALDECAMBURI	1	2013-02-01
PRAIADOCANTO	29	2013-02-01
PRAIADOSUA	63	2013-02-01
REDENCAO	35	2013-02-01
RESISTENCIA	114	2013-02-01
SANTACECILIA	7	2013-02-01
SANTACLARA	17	2013-02-01
SANTAHELENA	4	2013-02-01
SANTALUCIA	14	2013-02-01
SANTALUIZA	9	2013-02-01
SANTAMARTHA	107	2013-02-01
SANTATEREZA	41	2013-02-01
SANTOANDRE	37	2013-02-01
SANTOANTONIO	102	2013-02-01
SANTOSDUMONT	25	2013-02-01
SANTOSREIS	4	2013-02-01
SAOBENEDITO	151	2013-02-01
SAOCRISTOVAO	29	2013-02-01
SAOJOSE	32	2013-02-01
SAOPEDRO	53	2013-02-01
SEGURANCADOLAR	4	2013-02-01
SOLONBORGES	8	2013-02-01
TABUAZEIRO	114	2013-02-01
UNIVERSITARIO	6	2013-02-01
VILARUBIM	29	2013-02-01
ANDORINHAS	56	2013-03-01
ANTONIOHONORIO	2	2013-03-01
ARIOVALDOFAVALESSA	5	2013-03-01
BAIRRODAPENHA	156	2013-03-01
BAIRRODELOURDES	23	2013-03-01
BAIRRODOCABRAL	23	2013-03-01
BAIRRODOMOSCOSO	11	2013-03-01
BAIRRODOQUADRO	12	2013-03-01
BAIRRODOROMAO	182	2013-03-01
BAIRROREPUBLICA	27	2013-03-01
BARROVERMELHO	11	2013-03-01
BELAVISTA	38	2013-03-01
BENTOFERREIRA	47	2013-03-01
BOAVISTA	4	2013-03-01
BONFIM	260	2013-03-01
CARATOIRA	87	2013-03-01
CENTRO	112	2013-03-01
CONDUSA	17	2013-03-01
CONQUISTA	21	2013-03-01
CONSOLACAO	94	2013-03-01
CRUZAMENTO	69	2013-03-01
ENSEADADOSUA	19	2013-03-01
ESTRELINHA	25	2013-03-01
FONTEGRANDE	30	2013-03-01
FORTESAOJOAO	146	2013-03-01
FRADINHOS	11	2013-03-01
GOIABEIRAS	51	2013-03-01
GRANDEVITORIA	48	2013-03-01
GURIGICA	217	2013-03-01
HORTO	9	2013-03-01
ILHADASCAIEIRAS	14	2013-03-01
ILHADEMONTEBELO	25	2013-03-01
ILHADESANTAMARIA	64	2013-03-01
ILHADOBOI	3	2013-03-01
ILHADOFRADE	0	2013-03-01
ILHADOPRINCIPE	40	2013-03-01
INHANGUETA	38	2013-03-01
ITARARE	231	2013-03-01
JABOUR	26	2013-03-01
JARDIMCAMBURI	255	2013-03-01
JARDIMDAPENHA	167	2013-03-01
JESUSDENAZARETH	54	2013-03-01
JOANADARC	28	2013-03-01
JUCUTUQUARA	47	2013-03-01
MARIAORTIZ	127	2013-03-01
MARIOCYPRESTE	16	2013-03-01
MARUIPE	38	2013-03-01
MATADAPRAIA	49	2013-03-01
MORADADECAMBURI	6	2013-03-01
NAZARETH	11	2013-03-01
NOVAPALESTINA	76	2013-03-01
PARQUEMOSCOSO	40	2013-03-01
PIEDADE	11	2013-03-01
PONTALDECAMBURI	21	2013-03-01
PRAIADOCANTO	56	2013-03-01
PRAIADOSUA	160	2013-03-01
REDENCAO	30	2013-03-01
RESISTENCIA	133	2013-03-01
SANTACECILIA	12	2013-03-01
SANTACLARA	19	2013-03-01
SANTAHELENA	7	2013-03-01
SANTALUCIA	15	2013-03-01
SANTALUIZA	12	2013-03-01
SANTAMARTHA	105	2013-03-01
SANTATEREZA	41	2013-03-01
SANTOANDRE	29	2013-03-01
SANTOANTONIO	130	2013-03-01
SANTOSDUMONT	34	2013-03-01
SANTOSREIS	5	2013-03-01
SAOBENEDITO	152	2013-03-01
SAOCRISTOVAO	32	2013-03-01
SAOJOSE	32	2013-03-01
SAOPEDRO	50	2013-03-01
SEGURANCADOLAR	3	2013-03-01
SOLONBORGES	8	2013-03-01
TABUAZEIRO	90	2013-03-01
UNIVERSITARIO	9	2013-03-01
VILARUBIM	34	2013-03-01
ANDORINHAS	32	2013-04-01
ANTONIOHONORIO	12	2013-04-01
ARIOVALDOFAVALESSA	7	2013-04-01
BAIRRODAPENHA	70	2013-04-01
BAIRRODELOURDES	30	2013-04-01
BAIRRODOCABRAL	13	2013-04-01
BAIRRODOMOSCOSO	12	2013-04-01
BAIRRODOQUADRO	19	2013-04-01
BAIRRODOROMAO	62	2013-04-01
BAIRROREPUBLICA	16	2013-04-01
BARROVERMELHO	14	2013-04-01
BELAVISTA	39	2013-04-01
BENTOFERREIRA	47	2013-04-01
BOAVISTA	4	2013-04-01
BONFIM	78	2013-04-01
CARATOIRA	72	2013-04-01
CENTRO	127	2013-04-01
CONDUSA	10	2013-04-01
CONQUISTA	11	2013-04-01
CONSOLACAO	51	2013-04-01
CRUZAMENTO	63	2013-04-01
ENSEADADOSUA	20	2013-04-01
ESTRELINHA	11	2013-04-01
FONTEGRANDE	65	2013-04-01
FORTESAOJOAO	58	2013-04-01
FRADINHOS	12	2013-04-01
GOIABEIRAS	17	2013-04-01
GRANDEVITORIA	32	2013-04-01
GURIGICA	83	2013-04-01
HORTO	8	2013-04-01
ILHADASCAIEIRAS	18	2013-04-01
ILHADEMONTEBELO	54	2013-04-01
ILHADESANTAMARIA	118	2013-04-01
ILHADOBOI	3	2013-04-01
ILHADOFRADE	0	2013-04-01
ILHADOPRINCIPE	36	2013-04-01
INHANGUETA	29	2013-04-01
ITARARE	152	2013-04-01
JABOUR	29	2013-04-01
JARDIMCAMBURI	262	2013-04-01
JARDIMDAPENHA	184	2013-04-01
JESUSDENAZARETH	35	2013-04-01
JOANADARC	40	2013-04-01
JUCUTUQUARA	38	2013-04-01
MARIAORTIZ	153	2013-04-01
MARIOCYPRESTE	15	2013-04-01
MARUIPE	56	2013-04-01
MATADAPRAIA	31	2013-04-01
MORADADECAMBURI	11	2013-04-01
NAZARETH	8	2013-04-01
NOVAPALESTINA	72	2013-04-01
PARQUEMOSCOSO	31	2013-04-01
PIEDADE	15	2013-04-01
PONTALDECAMBURI	15	2013-04-01
PRAIADOCANTO	29	2013-04-01
PRAIADOSUA	64	2013-04-01
REDENCAO	29	2013-04-01
RESISTENCIA	127	2013-04-01
SANTACECILIA	13	2013-04-01
SANTACLARA	25	2013-04-01
SANTAHELENA	9	2013-04-01
SANTALUCIA	13	2013-04-01
SANTALUIZA	17	2013-04-01
SANTAMARTHA	129	2013-04-01
SANTATEREZA	23	2013-04-01
SANTOANDRE	32	2013-04-01
SANTOANTONIO	81	2013-04-01
SANTOSDUMONT	48	2013-04-01
SANTOSREIS	14	2013-04-01
SAOBENEDITO	42	2013-04-01
SAOCRISTOVAO	40	2013-04-01
SAOJOSE	43	2013-04-01
SAOPEDRO	57	2013-04-01
SEGURANCADOLAR	0	2013-04-01
SOLONBORGES	3	2013-04-01
TABUAZEIRO	78	2013-04-01
UNIVERSITARIO	11	2013-04-01
VILARUBIM	30	2013-04-01
ANDORINHAS	25	2013-05-01
ANTONIOHONORIO	7	2013-05-01
ARIOVALDOFAVALESSA	13	2013-05-01
BAIRRODAPENHA	33	2013-05-01
BAIRRODELOURDES	20	2013-05-01
BAIRRODOCABRAL	6	2013-05-01
BAIRRODOMOSCOSO	13	2013-05-01
BAIRRODOQUADRO	2	2013-05-01
BAIRRODOROMAO	19	2013-05-01
BAIRROREPUBLICA	11	2013-05-01
BARROVERMELHO	6	2013-05-01
BELAVISTA	20	2013-05-01
BENTOFERREIRA	32	2013-05-01
BOAVISTA	8	2013-05-01
BONFIM	49	2013-05-01
CARATOIRA	40	2013-05-01
CENTRO	75	2013-05-01
CONDUSA	5	2013-05-01
CONQUISTA	15	2013-05-01
CONSOLACAO	25	2013-05-01
CRUZAMENTO	14	2013-05-01
ENSEADADOSUA	14	2013-05-01
ESTRELINHA	14	2013-05-01
FONTEGRANDE	9	2013-05-01
FORTESAOJOAO	14	2013-05-01
FRADINHOS	6	2013-05-01
GOIABEIRAS	25	2013-05-01
GRANDEVITORIA	36	2013-05-01
GURIGICA	33	2013-05-01
HORTO	1	2013-05-01
ILHADASCAIEIRAS	15	2013-05-01
ILHADEMONTEBELO	48	2013-05-01
ILHADESANTAMARIA	35	2013-05-01
ILHADOBOI	3	2013-05-01
ILHADOFRADE	2	2013-05-01
ILHADOPRINCIPE	26	2013-05-01
INHANGUETA	14	2013-05-01
ITARARE	102	2013-05-01
JABOUR	28	2013-05-01
JARDIMCAMBURI	219	2013-05-01
JARDIMDAPENHA	134	2013-05-01
JESUSDENAZARETH	38	2013-05-01
JOANADARC	22	2013-05-01
JUCUTUQUARA	32	2013-05-01
MARIAORTIZ	200	2013-05-01
MARIOCYPRESTE	12	2013-05-01
MARUIPE	41	2013-05-01
MATADAPRAIA	25	2013-05-01
MORADADECAMBURI	10	2013-05-01
NAZARETH	6	2013-05-01
NOVAPALESTINA	43	2013-05-01
PARQUEMOSCOSO	17	2013-05-01
PIEDADE	5	2013-05-01
PONTALDECAMBURI	11	2013-05-01
PRAIADOCANTO	35	2013-05-01
PRAIADOSUA	19	2013-05-01
REDENCAO	13	2013-05-01
RESISTENCIA	87	2013-05-01
SANTACECILIA	5	2013-05-01
SANTACLARA	23	2013-05-01
SANTAHELENA	11	2013-05-01
SANTALUCIA	5	2013-05-01
SANTALUIZA	5	2013-05-01
SANTAMARTHA	67	2013-05-01
SANTATEREZA	21	2013-05-01
SANTOANDRE	27	2013-05-01
SANTOANTONIO	72	2013-05-01
SANTOSDUMONT	41	2013-05-01
SANTOSREIS	4	2013-05-01
SAOBENEDITO	18	2013-05-01
SAOCRISTOVAO	37	2013-05-01
SAOJOSE	31	2013-05-01
SAOPEDRO	57	2013-05-01
SEGURANCADOLAR	5	2013-05-01
SOLONBORGES	6	2013-05-01
TABUAZEIRO	46	2013-05-01
UNIVERSITARIO	7	2013-05-01
VILARUBIM	12	2013-05-01
ANDORINHAS	7	2013-06-01
ANTONIOHONORIO	3	2013-06-01
ARIOVALDOFAVALESSA	2	2013-06-01
BAIRRODAPENHA	11	2013-06-01
BAIRRODELOURDES	6	2013-06-01
BAIRRODOCABRAL	3	2013-06-01
BAIRRODOMOSCOSO	3	2013-06-01
BAIRRODOQUADRO	5	2013-06-01
BAIRRODOROMAO	2	2013-06-01
BAIRROREPUBLICA	14	2013-06-01
BARROVERMELHO	3	2013-06-01
BELAVISTA	6	2013-06-01
BENTOFERREIRA	8	2013-06-01
BOAVISTA	4	2013-06-01
BONFIM	7	2013-06-01
CARATOIRA	30	2013-06-01
CENTRO	47	2013-06-01
CONDUSA	0	2013-06-01
CONQUISTA	5	2013-06-01
CONSOLACAO	14	2013-06-01
CRUZAMENTO	4	2013-06-01
ENSEADADOSUA	5	2013-06-01
ESTRELINHA	1	2013-06-01
FONTEGRANDE	9	2013-06-01
FORTESAOJOAO	2	2013-06-01
FRADINHOS	2	2013-06-01
GOIABEIRAS	15	2013-06-01
GRANDEVITORIA	8	2013-06-01
GURIGICA	3	2013-06-01
HORTO	2	2013-06-01
ILHADASCAIEIRAS	5	2013-06-01
ILHADEMONTEBELO	6	2013-06-01
ILHADESANTAMARIA	17	2013-06-01
ILHADOBOI	0	2013-06-01
ILHADOFRADE	0	2013-06-01
ILHADOPRINCIPE	8	2013-06-01
INHANGUETA	7	2013-06-01
ITARARE	38	2013-06-01
JABOUR	15	2013-06-01
JARDIMCAMBURI	128	2013-06-01
JARDIMDAPENHA	51	2013-06-01
JESUSDENAZARETH	17	2013-06-01
JOANADARC	9	2013-06-01
JUCUTUQUARA	8	2013-06-01
MARIAORTIZ	80	2013-06-01
MARIOCYPRESTE	3	2013-06-01
MARUIPE	15	2013-06-01
MATADAPRAIA	13	2013-06-01
MORADADECAMBURI	0	2013-06-01
NAZARETH	3	2013-06-01
NOVAPALESTINA	9	2013-06-01
PARQUEMOSCOSO	12	2013-06-01
PIEDADE	2	2013-06-01
PONTALDECAMBURI	3	2013-06-01
PRAIADOCANTO	17	2013-06-01
PRAIADOSUA	12	2013-06-01
REDENCAO	7	2013-06-01
RESISTENCIA	7	2013-06-01
SANTACECILIA	4	2013-06-01
SANTACLARA	8	2013-06-01
SANTAHELENA	4	2013-06-01
SANTALUCIA	6	2013-06-01
SANTALUIZA	5	2013-06-01
SANTAMARTHA	21	2013-06-01
SANTATEREZA	10	2013-06-01
SANTOANDRE	3	2013-06-01
SANTOANTONIO	20	2013-06-01
SANTOSDUMONT	13	2013-06-01
SANTOSREIS	3	2013-06-01
SAOBENEDITO	6	2013-06-01
SAOCRISTOVAO	9	2013-06-01
SAOJOSE	9	2013-06-01
SAOPEDRO	20	2013-06-01
SEGURANCADOLAR	5	2013-06-01
SOLONBORGES	5	2013-06-01
TABUAZEIRO	17	2013-06-01
UNIVERSITARIO	0	2013-06-01
VILARUBIM	4	2013-06-01

## Sheet: Population.file
District	Date	Population
ANDORINHAS	2012-09-01	2031
ANTONIOHONORIO	2012-09-01	1347
ARIOVALDOFAVALESSA	2012-09-01	787
BAIRRODAPENHA	2012-09-01	5603
BAIRRODELOURDES	2012-09-01	1920
BAIRRODOCABRAL	2012-09-01	1623
BAIRRODOMOSCOSO	2012-09-01	795
BAIRRODOQUADRO	2012-09-01	1041
BAIRRODOROMAO	2012-09-01	3096
BAIRROREPUBLICA	2012-09-01	3760
BARROVERMELHO	2012-09-01	5629
BELAVISTA	2012-09-01	4371
BENTOFERREIRA	2012-09-01	5569
BOAVISTA	2012-09-01	1183
BONFIM	2012-09-01	7106
CARATOIRA	2012-09-01	5149
CENTRO	2012-09-01	9838
CONDUSA	2012-09-01	894
CONQUISTA	2012-09-01	1914
CONSOLACAO	2012-09-01	2766
CRUZAMENTO	2012-09-01	2407
ENSEADADOSUA	2012-09-01	1062
ESTRELINHA	2012-09-01	2381
FONTEGRANDE	2012-09-01	1231
FORTESAOJOAO	2012-09-01	1553
FRADINHOS	2012-09-01	1756
GOIABEIRAS	2012-09-01	2633
GRANDEVITORIA	2012-09-01	4402
GURIGICA	2012-09-01	5997
HORTO	2012-09-01	98
ILHADASCAIEIRAS	2012-09-01	1845
ILHADEMONTEBELO	2012-09-01	1988
ILHADESANTAMARIA	2012-09-01	2325
ILHADOBOI	2012-09-01	1111
ILHADOFRADE	2012-09-01	418
ILHADOPRINCIPE	2012-09-01	2613
INHANGUETA	2012-09-01	4154
ITARARE	2012-09-01	7913
JABOUR	2012-09-01	1066
JARDIMCAMBURI	2012-09-01	39157
JARDIMDAPENHA	2012-09-01	30571
JESUSDENAZARETH	2012-09-01	2565
JOANADARC	2012-09-01	2853
JUCUTUQUARA	2012-09-01	1515
MARIAORTIZ	2012-09-01	13197
MARIOCYPRESTE	2012-09-01	1145
MARUIPE	2012-09-01	3859
MATADAPRAIA	2012-09-01	10594
MORADADECAMBURI	2012-09-01	1164
NAZARETH	2012-09-01	586
NOVAPALESTINA	2012-09-01	6471
PARQUEMOSCOSO	2012-09-01	1773
PIEDADE	2012-09-01	323
PONTALDECAMBURI	2012-09-01	889
PRAIADOCANTO	2012-09-01	15147
PRAIADOSUA	2012-09-01	2885
REDENCAO	2012-09-01	3125
RESISTENCIA	2012-09-01	6620
SANTACECILIA	2012-09-01	1264
SANTACLARA	2012-09-01	1608
SANTAHELENA	2012-09-01	2372
SANTALUCIA	2012-09-01	4367
SANTALUIZA	2012-09-01	1245
SANTAMARTHA	2012-09-01	8456
SANTATEREZA	2012-09-01	3343
SANTOANDRE	2012-09-01	3054
SANTOANTONIO	2012-09-01	5947
SANTOSDUMONT	2012-09-01	1850
SANTOSREIS	2012-09-01	1049
SAOBENEDITO	2012-09-01	2789
SAOCRISTOVAO	2012-09-01	4182
SAOJOSE	2012-09-01	4480
SAOPEDRO	2012-09-01	4294
SEGURANCADOLAR	2012-09-01	550
SOLONBORGES	2012-09-01	1523
TABUAZEIRO	2012-09-01	6496
UNIVERSITARIO	2012-09-01	918
VILARUBIM	2012-09-01	1430

## Sheet: Coordinates.file
District	Latitude	Longitude
ANDORINHAS	-20.288138	-40.305694
ANTONIOHONORIO	-20.263197	-40.298109
ARIOVALDOFAVALESSA	-20.313925	-40.356695
BAIRRODAPENHA	-20.29824	-40.311014
BAIRRODELOURDES	-20.306859	-40.316474
BAIRRODOCABRAL	-20.315798	-40.348228
BAIRRODOMOSCOSO	-20.315594	-40.342814
BAIRRODOQUADRO	-20.3170291	-40.3501062
BAIRRODOROMAO	-20.313044	-40.324912
BAIRROREPUBLICA	-20.270136	-40.29326
BARROVERMELHO	-20.295218	-40.297915
BELAVISTA	-20.304243	-40.347957
BENTOFERREIRA	-20.314299	-40.307114
BOAVISTA	-20.271389	-40.299666
BONFIM	-20.300473	-40.313415
CARATOIRA	-20.316138	-40.354214
CENTRO	-20.319065	-40.335919
CONDUSA	-20.286057	-40.334579
CONQUISTA	-20.275327	-40.323504
CONSOLACAO	-20.306342	-40.311754
CRUZAMENTO	-20.310175	-40.32244
ENSEADADOSUA	-20.31442	-40.293029
ESTRELINHA	-20.294135	-40.346784
FONTEGRANDE	-20.314097	-40.337535
FORTESAOJOAO	-20.317828	-40.325762
FRADINHOS	-20.307234	-40.32637
GOIABEIRAS	-20.269375	-40.303772
GRANDEVITORIA	-20.290532	-40.344443
GURIGICA	-20.306407	-40.30592
HORTO	-20.309408	-40.310492
ILHADASCAIEIRAS	-20.2779504	-40.3353191
ILHADEMONTEBELO	-20.313768	-40.313873
ILHADESANTAMARIA	-20.314524	-40.31844
ILHADOBOI	-20.310852	-40.281031
ILHADOFRADE	-20.301837	-40.28178
ILHADOPRINCIPE	-20.321638	-40.350319
INHANGUETA	-20.297689	-40.348052
ITARARE	-20.296411	-40.3065281
JABOUR	-20.257871	-40.292441
JARDIMCAMBURI	-20.257131	-40.267669
JARDIMDAPENHA	-20.284368	-40.295809
JESUSDENAZARETH	-20.317969	-40.3025382
JOANADARC	-20.285593	-40.316513
JUCUTUQUARA	-20.30906	-40.319604
MARIAORTIZ	-20.25826	-40.297666
MARIOCYPRESTE	-20.319714	-40.355514
MARUIPE	-20.296887	-40.320152
MATADAPRAIA	-20.275792	-40.29207
MORADADECAMBURI	-20.271634	-40.29656
NAZARETH	-20.310196	-40.316633
NOVAPALESTINA	-20.2727134	-40.3258371
PARQUEMOSCOSO	-20.320039	-40.342021
PIEDADE	-20.314663	-40.340659
PONTALDECAMBURI	-20.2888901	-40.2981647
PRAIADOCANTO	-20.298991	-40.293905
PRAIADOSUA	-20.312898	-40.29896
REDENCAO	-20.278336	-40.328855
RESISTENCIA	-20.272054	-40.318697
SANTACECILIA	-20.303384	-40.320359
SANTACLARA	-20.318515	-40.3450218
SANTAHELENA	-20.309385	-40.294332
SANTALUCIA	-20.302717	-40.300954
SANTALUIZA	-20.291257	-40.302481
SANTAMARTHA	-20.287507	-40.309761
SANTATEREZA	-20.311277	-40.34923
SANTOANDRE	-20.279029	-40.332626
SANTOANTONIO	-20.309508	-40.353999
SANTOSDUMONT	-20.301444	-40.317015
SANTOSREIS	-20.283305	-40.334119
SAOBENEDITO	-20.302234	-40.306993
SAOCRISTOVAO	-20.292556	-40.314974
SAOJOSE	-20.283282	-40.330908
SAOPEDRO	-20.282047	-40.336667
SEGURANCADOLAR	-20.262744	-40.296618
SOLONBORGES	-20.26129	-40.295362
TABUAZEIRO	-20.294786	-40.322294
UNIVERSITARIO	-20.29448	-40.341059
VILARUBIM	-20.320154	-40.347478

## Sheet: DistrictInfo.file
District	Income	HI_Out	HI_Mar	Pop_Dens
ANTONIOHONORIO	1508.96	1.2	2.6	14966.7
BAIRROREPUBLICA	1556.77	3.1	1.1	11058.8
BOAVISTA	1035.54	3.1	1.1	8450
GOIABEIRAS	988.91	1.2	2.6	1110.97
JABOUR	1665.65	1.2	2.6	5610.53
MARIAORTIZ	780.59	1.2	2.6	23566.1
MORADADECAMBURI	2649.64	3.1	1.1	8953.85
SEGURANCADOLAR	1238.86	1.2	2.6	9166.67
SOLONBORGES	1121.1	1.2	2.6	21757.1
SANTOSDUMONT	682.94	2.2	3.7	14230.8
BAIRRODELOURDES	1971.71	2.2	3.7	9142.86
BENTOFERREIRA	2653.09	2.2	5.6	5924.47
HORTO	1010.35	3	3.7	1400
ILHADEMONTEBELO	922.69	2.2	5.6	4848.78
ILHADESANTAMARIA	949.36	2.2	5.6	6838.24
JUCUTUQUARA	1507.56	2.2	5.6	7575
NAZARETH	1527.04	2.2	5.6	7325
BAIRRODOMOSCOSO	647.05	2.8	6.4	4184.21
CENTRO	1791.15	2.8	6.4	10466
FONTEGRANDE	706.03	2.8	6.4	6478.95
PARQUEMOSCOSO	1754.79	2.8	6.4	14775
PIEDADE	782.31	2.8	6.4	4614.29
SANTACLARA	0	3.01	2.1	14618.2
BARROVERMELHO	3911.04	1.8	6.2	14813.2
ITARARE	673.4	0.7	1.6	16149
PONTALDECAMBURI	1498.52	3.1	1.1	3865.22
PRAIADOCANTO	4321.9	1.8	6.2	13524.1
SANTALUCIA	2793.91	1.8	6.2	4239.81
SANTALUIZA	2442.52	1.8	6.2	3661.76
JARDIMCAMBURI	2259.94	0.7	1.5	15002.7
BELAVISTA	592.07	1.4	2.7	12488.6
ESTRELINHA	564.88	1.4	2.7	9157.69
GRANDEVITORIA	518.89	1.6	2.7	4682.98
INHANGUETA	544.22	1.4	2.7	6490.62
UNIVERSITARIO	1092.32	1.6	0.9	3060
BAIRRODOCABRAL	563.1	3.01	2.1	11592.9
BAIRRODOQUADRO	512.51	3.01	2.1	20820
CONQUISTA	558.11	2.3	1.5	5629.41
ILHADASCAIEIRAS	486.54	1.6	0.9	15375
NOVAPALESTINA	480.25	2.3	1.5	6471
REDENCAO	515.37	2.3	1.5	9765.62
SANTOANDRE	530.63	1.6	0.9	23492.3
SANTOSREIS	451.47	1.6	0.9	11655.6
SAOJOSE	516.93	1.6	0.9	8000
SAOPEDRO	570.89	1.6	0.9	10735
ANDORINHAS	619.56	0.7	1.6	14507.1
BAIRRODAPENHA	613.82	3	3	21550
BONFIM	690.8	3	3	19738.9

## Sheet: Cluster.file
	Cluster 1	Cluster 2	Cluster 3	Cluster 4	Cluster 5	Cluster 6	Cluster 7	Cluster 8	Cluster 9	Cluster 10	Cluster 11
Area (km2)	2.49	0.19	2.96	0.14	0.62	2.61	3.59	1.62	2.25	0.13	3.95
Cases expected	959.28	157.49	1550.83	120.07	751.35	2314.95	2080.42	920.37	827.73	109.37	1562.12
